# Supplementary material for: What Determines the District-Level Disparities in Immunization Coverage in India: Findings from Five Rounds of the National Family Health Survey
Source: Vaccines (Basel). 2023 Apr 16;11(4):851. doi: 10.3390/vaccines11040851 (PMC10144648; doi:10.3390/vaccines11040851)
Supplement: Supplementary file 1 [file vaccines-11-00851-s001.zip]

Archive with 1 entries (1 files):
- vaccines-2189305-supplementary.pdf
